# Supplementary material for: Balancing selection on a recessive lethal deletion with pleiotropic effects on two neighboring genes in the porcine genome
Source: PLoS Genet. 2018 Sep 19;14(9):e1007661. doi: 10.1371/journal.pgen.1007661 (PMC6166978; doi:10.1371/journal.pgen.1007661)
Supplement: S3 Table — (XLSX) [file pgen.1007661.s013.xlsx]

## Sheet: Table_S3
Table S3: Markers and genomic positions
Marker	Chromosome	Position
WU_10.2_18_43089973	18	39170067
ASGA0079708	18	39254968
ALGA0098112	18	39304163
MARC0069672	18	39314005
MARC0089391	18	39328873
WU_10.2_18_43161644	18	39362641
WU_10.2_18_43204315	18	39405367
ASGA0097792	18	39433186
MARC0046857	18	39452253
WU_10.2_18_43287167	18	39488729
H3GA0050799	18	39527053
ASGA0079716	18	39558183
WU_10.2_18_43418494	18	39620217
WU_10.2_18_43464036	18	39665911
ASGA0079719	18	39690413
ASGA0079723	18	39717763
ASGA0079726	18	39740227
ASGA0079728	18	39751892
WU_10.2_18_43630319	18	39828265
WU_10.2_18_43773633	18	39971502
WU_10.2_18_43778188	18	39976057
WU_10.2_18_43803484	18	40001357
ASGA0079732	18	40042618
H3GA0050810	18	40065698
ASGA0079734	18	40080403
ALGA0098146	18	40103616
